# Supplementary material for: Variability in metagenomic samples from the Puget Sound: Relationship to temporal and anthropogenic impacts
Source: PLoS One. 2018 Feb 13;13(2):e0192412. doi: 10.1371/journal.pone.0192412 (PMC5811002; doi:10.1371/journal.pone.0192412)
Supplement: S2 Table — (XLSX) [file pone.0192412.s002.xlsx]

## Sheet: Sheet1
Sample	P28-1	P28-2	P32-1	P32-2	Hoodsport-2	JBP-2	HHP-2	Marina-1	Marina-2	WWTP-1	WWTP-2
Phylum
Proteobacteria	60.36	57.27	64.72	63.9	61.59	67.35	50.01	53.36	57.76	47.79	55.23
Bacteroidetes	15.86	15.9	14.68	14.15	20.75	23.58	38.91	8.68	36.05	12.72	13.01
Actinobacteria	2.94	2.7	2.17	2.62	3.57	3.04	7.54	20.57	2.88	28.6	24.66
Firmicutes	0.33	0.38	0.51	0.45	0.16	0.19	0.4	0.49	0.14	7.76	3.3
Thaumarchaeota	3.66	4.91	3.05	3.03	0.03	0.18	0.08	4.46	0.04	0	0
Verrucomicrobia	2.71	2.33	1.78	1.15	1.86	1.12	0.87	2.9	0.63	0.96	1.24
Planctomycetes	2.35	2.43	1.98	1.21	0.35	0.49	0.35	2.64	0.28	0.59	0.48
Euryarchaeota	9.13	9.28	7.68	7.36	3.3	2.21	0.35	1.34	1.59	0.19	0.29
Nitrospinae	0.86	1.26	0.61	0.51	0	0.06	0.02	0.92	0.02	0	0
Cyanobacteria	0.25	0.35	0.22	0.37	2.47	0.21	0.29	0.62	0.26	0.16	0.16
